# Supplementary material for: Mediterranean Diet and Physical Activity Decrease the Initiation of Cardiovascular Drug Use in High Cardiovascular Risk Individuals: A Cohort Study
Source: Antioxidants (Basel). 2021 Mar 5;10(3):397. doi: 10.3390/antiox10030397 (PMC7999777; doi:10.3390/antiox10030397)
Supplement: Supplementary file 1 [file antioxidants-10-00397-s001.zip]

Archive with 4 entries (3 files):
- supplementary file antioxidants-1108330/
- supplementary file antioxidants-1108330/Appendix SI.docx
- supplementary file antioxidants-1108330/Appendix SII. Information and informed consent sheets.pdf
- supplementary file antioxidants-1108330/Table S1.docx
